# Supplementary material for: Impact of Glycemic Control on Coronary Inflammation Evaluated by Computed Tomography Pericoronary Fat Attenuation Index in Patients with Acute Coronary Syndrome
Source: Rev Cardiovasc Med. 2023 Jul 14;24(7):203. doi: 10.31083/j.rcm2407203 (PMC11266463; doi:10.31083/j.rcm2407203)
Supplement: Supplementary file 1 [file 2153-8174-24-7-203-s1.zip]

Archive with 1 entries (1 files):
- 2153-8174-24-7-203-s1.docx
